# Supplementary material for: Protecting isolated reptile populations outside their main area of distribution: a predictive model of the Dice snake, Natrixtessellata, distribution in the Czech Republic
Source: Biodivers Data J. 2023 Dec 28;11:e114790. doi: 10.3897/BDJ.11.e114790 (PMC10767748; doi:10.3897/BDJ.11.e114790)
Supplement: Supplementary material 1 — Bioclimatic variable corellation matrix [file bdj-11-e114790-s001.xlsx]

## Sheet: hodnoty
Pearson correlation ®
	BIO1	BIO10	BIO11	BIO12	BIO13	BIO14	BIO15	BIO16	BIO17	BIO18	BIO19	BIO2	BIO3	BIO4	BIO5	BIO6	BIO7	BIO8	BIO9
BIO1	1	0.972586	0.915993	-0.725662	-0.575524	-0.73099	0.570281	-0.590904	-0.764336	-0.602649	-0.743898	0.15776	-0.126201	0.386751	0.871064	0.651817	0.320194	0.730916	0.0839364
BIO10	0.972586	1	0.843148	-0.717665	-0.587385	-0.712708	0.53287	-0.596814	-0.745703	-0.608507	-0.722857	0.113358	-0.249235	0.538832	0.893686	0.619188	0.371273	0.733801	0.0816094
BIO11	0.915993	0.843148	1	-0.637484	-0.506017	-0.636124	0.524517	-0.51933	-0.667863	-0.527175	-0.657139	0.125946	0.0217578	0.0197207	0.75751	0.718566	0.147529	0.662524	0.10283
BIO12	-0.725662	-0.717665	-0.637484	1	0.851206	0.901057	-0.56376	0.897738	0.928774	0.897081	0.904585	-0.187556	0.0484343	-0.336963	-0.705044	-0.493087	-0.288935	-0.607883	0.070504
BIO13	-0.575524	-0.587385	-0.506017	0.851206	1	0.635905	-0.137322	0.952253	0.655757	0.951691	0.608157	-0.0800009	0.121364	-0.306029	-0.590928	-0.445665	-0.214222	-0.533355	-0.124756
BIO14	-0.73099	-0.712708	-0.636124	0.901057	0.635905	1	-0.776905	0.675235	0.969994	0.677308	0.95348	-0.246422	-0.0042834	-0.32647	-0.683818	-0.434637	-0.317865	-0.57718	0.1601
BIO15	0.570281	0.53287	0.524517	-0.563761	-0.137322	-0.776905	1	-0.174418	-0.792921	-0.179007	-0.822019	0.288477	0.130016	0.155619	0.496487	0.280939	0.260668	0.398394	-0.367762
BIO16	-0.590904	-0.596814	-0.51933	0.897738	0.952253	0.675235	-0.174419	1	0.697733	0.993994	0.64339	-0.0772071	0.108987	-0.304983	-0.596512	-0.469437	-0.199367	-0.496052	-0.131936
BIO17	-0.764336	-0.745703	-0.667863	0.928774	0.655757	0.969994	-0.792921	0.697733	1	0.701172	0.980391	-0.244546	0.000729188	-0.337177	-0.712326	-0.465298	-0.320294	-0.603111	0.18478
BIO18	-0.602649	-0.608507	-0.527175	0.897081	0.951691	0.677308	-0.179007	0.993994	0.701172	1	0.647242	-0.0719513	0.11371	-0.314235	-0.601441	-0.478163	-0.196831	-0.489506	-0.129701
BIO19	-0.743898	-0.722857	-0.657139	0.904585	0.608157	0.95348	-0.822019	0.64339	0.980391	0.647242	1	-0.253618	-0.0210025	-0.307584	-0.69133	-0.448946	-0.313129	-0.589689	0.28904
BIO2	0.15776	0.113358	0.125946	-0.187556	-0.0800009	-0.246422	0.288477	-0.0772071	-0.244546	-0.0719513	-0.253618	1	0.641693	-0.0166212	0.391728	-0.392135	0.735325	0.164124	-0.168956
BIO3	-0.126201	-0.249235	0.0217578	0.0484343	0.121364	-0.0042834	0.130016	0.108987	0.000729188	0.11371	-0.0210025	0.641693	1	-0.516755	-0.1355	-0.104237	-0.047356	-0.133451	-0.128261
BIO4	0.386751	0.538832	0.0197207	-0.336963	-0.306029	-0.32647	0.155619	-0.304983	-0.337177	-0.314235	-0.307584	-0.0166212	-0.516755	1	0.461202	0.0360277	0.436253	0.348987	0.00893973
BIO5	0.871064	0.893686	0.75751	-0.705044	-0.590928	-0.683818	0.496487	-0.596512	-0.712326	-0.601441	-0.69133	0.391728	-0.1355	0.461202	1	0.44112	0.632662	0.692031	0.0456486
BIO6	0.651817	0.619188	0.718566	-0.493087	-0.445665	-0.434637	0.280939	-0.469437	-0.465298	-0.478163	-0.448946	-0.392135	-0.104237	0.0360277	0.44112	1	-0.415929	0.425749	0.176304
BIO7	0.320194	0.371273	0.147529	-0.288935	-0.214222	-0.317865	0.260668	-0.199367	-0.320294	-0.196831	-0.313129	0.735325	-0.047356	0.436253	0.632662	-0.415929	1	0.333857	-0.10588
BIO8	0.730916	0.733801	0.662524	-0.607883	-0.533355	-0.57718	0.398394	-0.496052	-0.603111	-0.489506	-0.589689	0.164124	-0.133451	0.348987	0.692031	0.425749	0.333857	1	0.0916502
BIO9	0.0839364	0.0816094	0.10283	0.070504	-0.124756	0.1601	-0.367762	-0.131936	0.18478	-0.129701	0.28904	-0.168956	-0.128261	0.00893973	0.0456486	0.176304	-0.10588	0.0916502	1
r squared
	BIO1	BIO10	BIO11	BIO12	BIO13	BIO14	BIO15	BIO16	BIO17	BIO18	BIO19	BIO2	BIO3	BIO4	BIO5	BIO6	BIO7	BIO8	BIO9
BIO1	1	0.945923	0.839043	0.526586	0.331228	0.534346	0.32522	0.349167	0.584209	0.363186	0.553384	0.0248881	0.0159268	0.149576	0.758753	0.424866	0.102524	0.534238	0.00704532
BIO10	0.945923	1	0.710898	0.515042	0.345022	0.507952	0.28395	0.356187	0.556072	0.370281	0.522522	0.01285	0.0621183	0.29034	0.798674	0.383394	0.137844	0.538465	0.0066601
BIO11	0.839043	0.710898	1	0.406386	0.256054	0.404654	0.275118	0.269703	0.446041	0.277914	0.431832	0.0158624	0.0004734	0.000388905	0.573821	0.516337	0.0217647	0.438938	0.010574
BIO12	0.526586	0.515042	0.406386	1	0.724552	0.811903	0.317826	0.805933	0.862621	0.804754	0.818274	0.0351772	0.00234588	0.113544	0.497087	0.243135	0.0834833	0.369522	0.00497081
BIO13	0.331228	0.345022	0.256054	0.724552	1	0.404375	0.0188573	0.906786	0.430017	0.905716	0.369855	0.00640015	0.0147293	0.0936536	0.349196	0.198617	0.045891	0.284468	0.015564
BIO14	0.534346	0.507952	0.404654	0.811903	0.404375	1	0.603582	0.455943	0.940889	0.458746	0.909124	0.060724	1.83475e-05	0.106583	0.467608	0.188909	0.101038	0.333137	0.0256319
BIO15	0.32522	0.28395	0.275118	0.317826	0.0188573	0.603582	1	0.0304218	0.628724	0.0320434	0.675715	0.083219	0.0169041	0.0242172	0.246499	0.0789269	0.067948	0.158718	0.135249
BIO16	0.349167	0.356187	0.269703	0.805933	0.906786	0.455943	0.0304218	1	0.486831	0.988025	0.413951	0.00596094	0.0118782	0.0930145	0.355827	0.220371	0.039747	0.246068	0.0174072
BIO17	0.584209	0.556072	0.446041	0.862621	0.430017	0.940889	0.628724	0.486831	1	0.491643	0.961167	0.059803	5.31715e-07	0.113688	0.507408	0.216503	0.102588	0.363743	0.0341435
BIO18	0.363186	0.370281	0.277914	0.804754	0.905716	0.458746	0.0320434	0.988025	0.491643	1	0.418922	0.00517699	0.0129299	0.0987436	0.361731	0.22864	0.0387423	0.239616	0.0168224
BIO19	0.553384	0.522522	0.431832	0.818274	0.369855	0.909124	0.675715	0.413951	0.961167	0.418922	1	0.0643219	0.000441104	0.0946081	0.477937	0.201552	0.09805	0.347733	0.0835442
BIO2	0.0248881	0.01285	0.0158624	0.0351772	0.00640015	0.060724	0.083219	0.00596094	0.059803	0.00517699	0.0643219	1	0.41177	0.000276263	0.15345	0.15377	0.540703	0.0269368	0.028546
BIO3	0.0159268	0.0621183	0.0004734	0.00234588	0.0147293	1.83475e-05	0.0169041	0.0118782	5.31715e-07	0.0129299	0.000441105	0.41177	1	0.267035	0.0183603	0.0108653	0.00224259	0.0178092	0.016451
BIO4	0.149576	0.29034	0.000388905	0.113544	0.0936536	0.106583	0.0242172	0.0930145	0.113688	0.0987436	0.0946081	0.000276263	0.267035	1	0.212707	0.001298	0.190317	0.121792	7.99187e-05
BIO5	0.758753	0.798674	0.573821	0.497087	0.349196	0.467608	0.246499	0.355827	0.507408	0.361731	0.477937	0.15345	0.0183602	0.212707	1	0.194587	0.400261	0.478907	0.0020838
BIO6	0.424866	0.383394	0.516337	0.243135	0.198617	0.188909	0.0789269	0.220371	0.216503	0.22864	0.201552	0.15377	0.0108653	0.001298	0.194587	1	0.172997	0.181262	0.0310831
BIO7	0.102524	0.137844	0.0217647	0.0834833	0.045891	0.101038	0.067948	0.0397471	0.102588	0.0387423	0.09805	0.540703	0.00224259	0.190317	0.400261	0.172997	1	0.11146	0.0112106
BIO8	0.534238	0.538465	0.438938	0.369522	0.284468	0.333137	0.158718	0.246068	0.363743	0.239616	0.347733	0.0269368	0.0178092	0.121792	0.478907	0.181262	0.11146	1	0.00839976
BIO9	0.00704532	0.0066601	0.010574	0.00497081	0.015564	0.0256319	0.135249	0.0174072	0.0341435	0.0168224	0.0835442	0.028546	0.016451	7.99187e-05	0.0020838	0.0310831	0.0112106	0.00839976	1
VIF
	BIO1	BIO10	BIO11	BIO12	BIO13	BIO14	BIO15	BIO16	BIO17	BIO18	BIO19	BIO2	BIO3	BIO4	BIO5	BIO6	BIO7	BIO8	BIO9
BIO1		18.4922	6.21286	2.11232	1.49528	2.14752	1.48196	1.53649	2.40506	1.57032	2.23906	1.02552	1.01618	1.17588	4.14513	1.73872	1.11424	2.14702	1.0071
BIO10	18.4922		3.45899	2.06204	1.52677	2.03232	1.39655	1.55325	2.25262	1.58801	2.09434	1.01302	1.06623	1.40912	4.96707	1.62178	1.15988	2.16668	1.0067
BIO11	6.21286	3.45899		1.6846	1.34418	1.67969	1.37954	1.36931	1.80519	1.38488	1.76004	1.01612	1.00047	1.00039	2.34643	2.06756	1.02225	1.78233	1.01069
BIO12	2.11232	2.06204	1.6846		3.63045	5.31641	1.4659	5.15286	7.27911	5.12174	5.5028	1.03646	1.00235	1.12809	1.98841	1.32124	1.09109	1.5861	1.005
BIO13	1.49528	1.52677	1.34418	3.63045		1.67891	1.01922	10.728	1.75444	10.6063	1.58694	1.00644	1.01495	1.10333	1.53656	1.24784	1.0481	1.39756	1.01581
BIO14	2.14752	2.03232	1.67969	5.31641	1.67891		2.52259	1.83804	16.9172	1.84756	11.004	1.06465	1.00002	1.1193	1.87831	1.23291	1.11239	1.49956	1.02631
BIO15	1.48196	1.39655	1.37954	1.4659	1.01922	2.52259		1.03138	2.69341	1.0331	3.08371	1.09077	1.01719	1.02482	1.32714	1.08569	1.0729	1.18866	1.1564
BIO16	1.53649	1.55325	1.36931	5.15286	10.728	1.83804	1.03138		1.94868	83.5046	1.70634	1.006	1.01202	1.10255	1.55238	1.28266	1.04139	1.32638	1.01772
BIO17	2.40506	2.25262	1.80519	7.27911	1.75444	16.9172	2.69341	1.94868		1.96712	25.7511	1.06361	1	1.12827	2.03008	1.27633	1.11432	1.57169	1.03535
BIO18	1.57032	1.58801	1.38488	5.12174	10.6063	1.84756	1.0331	83.5046	1.96712		1.72094	1.0052	1.0131	1.10956	1.56674	1.29641	1.0403	1.31512	1.01711
BIO19	2.23906	2.09434	1.76004	5.5028	1.58694	11.004	3.08371	1.70634	25.7511	1.72094		1.06874	1.00044	1.10449	1.91548	1.25243	1.10871	1.53312	1.09116
BIO2	1.02552	1.01302	1.01612	1.03646	1.00644	1.06465	1.09077	1.006	1.06361	1.0052	1.06874		1.70001	1.00028	1.18127	1.18171	2.17724	1.02768	1.02938
BIO3	1.01618	1.06623	1.00047	1.00235	1.01495	1.00002	1.01719	1.01202	1	1.0131	1.00044	1.70001		1.36432	1.0187	1.01098	1.00225	1.01813	1.01673
BIO4	1.17588	1.40912	1.00039	1.12809	1.10333	1.1193	1.02482	1.10255	1.12827	1.10956	1.10449	1.00028	1.36432		1.27018	1.0013	1.23505	1.13868	1.00008
BIO5	4.14513	4.96707	2.34643	1.98841	1.53656	1.87831	1.32714	1.55238	2.03008	1.56674	1.91548	1.18127	1.0187	1.27018		1.2416	1.66739	1.91904	1.00209
BIO6	1.73872	1.62178	2.06756	1.32124	1.24784	1.23291	1.08569	1.28266	1.27633	1.29641	1.25243	1.18171	1.01098	1.0013	1.2416		1.20919	1.22139	1.03208
BIO7	1.11424	1.15988	1.02225	1.09109	1.0481	1.11239	1.0729	1.04139	1.11432	1.0403	1.10871	2.17724	1.00225	1.23505	1.66739	1.20919		1.12544	1.01134
BIO8	2.14702	2.16668	1.78233	1.5861	1.39756	1.49956	1.18866	1.32638	1.57169	1.31512	1.53312	1.02768	1.01813	1.13868	1.91904	1.22139	1.12544		1.00847
BIO9	1.0071	1.0067	1.01069	1.005	1.01581	1.02631	1.1564	1.01772	1.03535	1.01711	1.09116	1.02938	1.01673	1.00008	1.00209	1.03208	1.01134	1.00847

## Sheet: výpočet
Pearson correlation ®
	BIO1	BIO10	BIO11	BIO12	BIO13	BIO14	BIO15	BIO16	BIO17	BIO18	BIO19	BIO2	BIO3	BIO4	BIO5	BIO6	BIO7	BIO8	BIO9
BIO1	1	0.972586	0.915993	-0.725662	-0.575524	-0.73099	0.570281	-0.590904	-0.764336	-0.602649	-0.743898	0.15776	-0.126201	0.386751	0.871064	0.651817	0.320194	0.730916	0.0839364
BIO10	0.972586	1	0.843148	-0.717665	-0.587385	-0.712708	0.53287	-0.596814	-0.745703	-0.608507	-0.722857	0.113358	-0.249235	0.538832	0.893686	0.619188	0.371273	0.733801	0.0816094
BIO11	0.915993	0.843148	1	-0.637484	-0.506017	-0.636124	0.524517	-0.51933	-0.667863	-0.527175	-0.657139	0.125946	0.0217578	0.0197207	0.75751	0.718566	0.147529	0.662524	0.10283
BIO12	-0.725662	-0.717665	-0.637484	1	0.851206	0.901057	-0.56376	0.897738	0.928774	0.897081	0.904585	-0.187556	0.0484343	-0.336963	-0.705044	-0.493087	-0.288935	-0.607883	0.070504
BIO13	-0.575524	-0.587385	-0.506017	0.851206	1	0.635905	-0.137322	0.952253	0.655757	0.951691	0.608157	-0.0800009	0.121364	-0.306029	-0.590928	-0.445665	-0.214222	-0.533355	-0.124756
BIO14	-0.73099	-0.712708	-0.636124	0.901057	0.635905	1	-0.776905	0.675235	0.969994	0.677308	0.95348	-0.246422	-0.0042834	-0.32647	-0.683818	-0.434637	-0.317865	-0.57718	0.1601
BIO15	0.570281	0.53287	0.524517	-0.563761	-0.137322	-0.776905	1	-0.174418	-0.792921	-0.179007	-0.822019	0.288477	0.130016	0.155619	0.496487	0.280939	0.260668	0.398394	-0.367762
BIO16	-0.590904	-0.596814	-0.51933	0.897738	0.952253	0.675235	-0.174419	1	0.697733	0.993994	0.64339	-0.0772071	0.108987	-0.304983	-0.596512	-0.469437	-0.199367	-0.496052	-0.131936
BIO17	-0.764336	-0.745703	-0.667863	0.928774	0.655757	0.969994	-0.792921	0.697733	1	0.701172	0.980391	-0.244546	0.000729188	-0.337177	-0.712326	-0.465298	-0.320294	-0.603111	0.18478
BIO18	-0.602649	-0.608507	-0.527175	0.897081	0.951691	0.677308	-0.179007	0.993994	0.701172	1	0.647242	-0.0719513	0.11371	-0.314235	-0.601441	-0.478163	-0.196831	-0.489506	-0.129701
BIO19	-0.743898	-0.722857	-0.657139	0.904585	0.608157	0.95348	-0.822019	0.64339	0.980391	0.647242	1	-0.253618	-0.0210025	-0.307584	-0.69133	-0.448946	-0.313129	-0.589689	0.28904
BIO2	0.15776	0.113358	0.125946	-0.187556	-0.0800009	-0.246422	0.288477	-0.0772071	-0.244546	-0.0719513	-0.253618	1	0.641693	-0.0166212	0.391728	-0.392135	0.735325	0.164124	-0.168956
BIO3	-0.126201	-0.249235	0.0217578	0.0484343	0.121364	-0.0042834	0.130016	0.108987	0.000729188	0.11371	-0.0210025	0.641693	1	-0.516755	-0.1355	-0.104237	-0.047356	-0.133451	-0.128261
BIO4	0.386751	0.538832	0.0197207	-0.336963	-0.306029	-0.32647	0.155619	-0.304983	-0.337177	-0.314235	-0.307584	-0.0166212	-0.516755	1	0.461202	0.0360277	0.436253	0.348987	0.00893973
BIO5	0.871064	0.893686	0.75751	-0.705044	-0.590928	-0.683818	0.496487	-0.596512	-0.712326	-0.601441	-0.69133	0.391728	-0.1355	0.461202	1	0.44112	0.632662	0.692031	0.0456486
BIO6	0.651817	0.619188	0.718566	-0.493087	-0.445665	-0.434637	0.280939	-0.469437	-0.465298	-0.478163	-0.448946	-0.392135	-0.104237	0.0360277	0.44112	1	-0.415929	0.425749	0.176304
BIO7	0.320194	0.371273	0.147529	-0.288935	-0.214222	-0.317865	0.260668	-0.199367	-0.320294	-0.196831	-0.313129	0.735325	-0.047356	0.436253	0.632662	-0.415929	1	0.333857	-0.10588
BIO8	0.730916	0.733801	0.662524	-0.607883	-0.533355	-0.57718	0.398394	-0.496052	-0.603111	-0.489506	-0.589689	0.164124	-0.133451	0.348987	0.692031	0.425749	0.333857	1	0.0916502
BIO9	0.0839364	0.0816094	0.10283	0.070504	-0.124756	0.1601	-0.367762	-0.131936	0.18478	-0.129701	0.28904	-0.168956	-0.128261	0.00893973	0.0456486	0.176304	-0.10588	0.0916502	1
r squared
	BIO1	BIO10	BIO11	BIO12	BIO13	BIO14	BIO15	BIO16	BIO17	BIO18	BIO19	BIO2	BIO3	BIO4	BIO5	BIO6	BIO7	BIO8	BIO9
BIO1	1	0.945923	0.839043	0.526586	0.331228	0.534346	0.32522	0.349167	0.584209	0.363186	0.553384	0.0248881	0.0159268	0.149576	0.758753	0.424866	0.102524	0.534238	0.00704532
BIO10	0.945923	1	0.710898	0.515042	0.345022	0.507952	0.28395	0.356187	0.556072	0.370281	0.522522	0.01285	0.0621183	0.29034	0.798674	0.383394	0.137844	0.538465	0.0066601
BIO11	0.839043	0.710898	1	0.406386	0.256054	0.404654	0.275118	0.269703	0.446041	0.277914	0.431832	0.0158624	0.0004734	0.000388905	0.573821	0.516337	0.0217647	0.438938	0.010574
BIO12	0.526586	0.515042	0.406386	1	0.724552	0.811903	0.317826	0.805933	0.862621	0.804754	0.818274	0.0351772	0.00234588	0.113544	0.497087	0.243135	0.0834833	0.369522	0.00497081
BIO13	0.331228	0.345022	0.256054	0.724552	1	0.404375	0.0188573	0.906786	0.430017	0.905716	0.369855	0.00640015	0.0147293	0.0936536	0.349196	0.198617	0.045891	0.284468	0.015564
BIO14	0.534346	0.507952	0.404654	0.811903	0.404375	1	0.603582	0.455943	0.940889	0.458746	0.909124	0.060724	1.83475e-05	0.106583	0.467608	0.188909	0.101038	0.333137	0.0256319
BIO15	0.32522	0.28395	0.275118	0.317826	0.0188573	0.603582	1	0.0304218	0.628724	0.0320434	0.675715	0.083219	0.0169041	0.0242172	0.246499	0.0789269	0.067948	0.158718	0.135249
BIO16	0.349167	0.356187	0.269703	0.805933	0.906786	0.455943	0.0304218	1	0.486831	0.988025	0.413951	0.00596094	0.0118782	0.0930145	0.355827	0.220371	0.039747	0.246068	0.0174072
BIO17	0.584209	0.556072	0.446041	0.862621	0.430017	0.940889	0.628724	0.486831	1	0.491643	0.961167	0.059803	5.31715e-07	0.113688	0.507408	0.216503	0.102588	0.363743	0.0341435
BIO18	0.363186	0.370281	0.277914	0.804754	0.905716	0.458746	0.0320434	0.988025	0.491643	1	0.418922	0.00517699	0.0129299	0.0987436	0.361731	0.22864	0.0387423	0.239616	0.0168224
BIO19	0.553384	0.522522	0.431832	0.818274	0.369855	0.909124	0.675715	0.413951	0.961167	0.418922	1	0.0643219	0.000441104	0.0946081	0.477937	0.201552	0.09805	0.347733	0.0835442
BIO2	0.0248881	0.01285	0.0158624	0.0351772	0.00640015	0.060724	0.083219	0.00596094	0.059803	0.00517699	0.0643219	1	0.41177	0.000276263	0.15345	0.15377	0.540703	0.0269368	0.028546
BIO3	0.0159268	0.0621183	0.0004734	0.00234588	0.0147293	1.83475e-05	0.0169041	0.0118782	5.31715e-07	0.0129299	0.000441105	0.41177	1	0.267035	0.0183603	0.0108653	0.00224259	0.0178092	0.016451
BIO4	0.149576	0.29034	0.000388905	0.113544	0.0936536	0.106583	0.0242172	0.0930145	0.113688	0.0987436	0.0946081	0.000276263	0.267035	1	0.212707	0.001298	0.190317	0.121792	7.99187e-05
BIO5	0.758753	0.798674	0.573821	0.497087	0.349196	0.467608	0.246499	0.355827	0.507408	0.361731	0.477937	0.15345	0.0183602	0.212707	1	0.194587	0.400261	0.478907	0.0020838
BIO6	0.424866	0.383394	0.516337	0.243135	0.198617	0.188909	0.0789269	0.220371	0.216503	0.22864	0.201552	0.15377	0.0108653	0.001298	0.194587	1	0.172997	0.181262	0.0310831
BIO7	0.102524	0.137844	0.0217647	0.0834833	0.045891	0.101038	0.067948	0.0397471	0.102588	0.0387423	0.09805	0.540703	0.00224259	0.190317	0.400261	0.172997	1	0.11146	0.0112106
BIO8	0.534238	0.538465	0.438938	0.369522	0.284468	0.333137	0.158718	0.246068	0.363743	0.239616	0.347733	0.0269368	0.0178092	0.121792	0.478907	0.181262	0.11146	1	0.00839976
BIO9	0.00704532	0.0066601	0.010574	0.00497081	0.015564	0.0256319	0.135249	0.0174072	0.0341435	0.0168224	0.0835442	0.028546	0.016451	7.99187e-05	0.0020838	0.0310831	0.0112106	0.00839976	1
VIF
	BIO1	BIO10	BIO11	BIO12	BIO13	BIO14	BIO15	BIO16	BIO17	BIO18	BIO19	BIO2	BIO3	BIO4	BIO5	BIO6	BIO7	BIO8	BIO9
BIO1		18.4922	6.21286	2.11232	1.49528	2.14752	1.48196	1.53649	2.40506	1.57032	2.23906	1.02552	1.01618	1.17588	4.14513	1.73872	1.11424	2.14702	1.0071
BIO10	18.4922		3.45899	2.06204	1.52677	2.03232	1.39655	1.55325	2.25262	1.58801	2.09434	1.01302	1.06623	1.40912	4.96707	1.62178	1.15988	2.16668	1.0067
BIO11	6.21286	3.45899		1.6846	1.34418	1.67969	1.37954	1.36931	1.80519	1.38488	1.76004	1.01612	1.00047	1.00039	2.34643	2.06756	1.02225	1.78233	1.01069
BIO12	2.11232	2.06204	1.6846		3.63045	5.31641	1.4659	5.15286	7.27911	5.12174	5.5028	1.03646	1.00235	1.12809	1.98841	1.32124	1.09109	1.5861	1.005
BIO13	1.49528	1.52677	1.34418	3.63045		1.67891	1.01922	10.728	1.75444	10.6063	1.58694	1.00644	1.01495	1.10333	1.53656	1.24784	1.0481	1.39756	1.01581
BIO14	2.14752	2.03232	1.67969	5.31641	1.67891		2.52259	1.83804	16.9172	1.84756	11.004	1.06465	1.00002	1.1193	1.87831	1.23291	1.11239	1.49956	1.02631
BIO15	1.48196	1.39655	1.37954	1.4659	1.01922	2.52259		1.03138	2.69341	1.0331	3.08371	1.09077	1.01719	1.02482	1.32714	1.08569	1.0729	1.18866	1.1564
BIO16	1.53649	1.55325	1.36931	5.15286	10.728	1.83804	1.03138		1.94868	83.5046	1.70634	1.006	1.01202	1.10255	1.55238	1.28266	1.04139	1.32638	1.01772
BIO17	2.40506	2.25262	1.80519	7.27911	1.75444	16.9172	2.69341	1.94868		1.96712	25.7511	1.06361	1	1.12827	2.03008	1.27633	1.11432	1.57169	1.03535
BIO18	1.57032	1.58801	1.38488	5.12174	10.6063	1.84756	1.0331	83.5046	1.96712		1.72094	1.0052	1.0131	1.10956	1.56674	1.29641	1.0403	1.31512	1.01711
BIO19	2.23906	2.09434	1.76004	5.5028	1.58694	11.004	3.08371	1.70634	25.7511	1.72094		1.06874	1.00044	1.10449	1.91548	1.25243	1.10871	1.53312	1.09116
BIO2	1.02552	1.01302	1.01612	1.03646	1.00644	1.06465	1.09077	1.006	1.06361	1.0052	1.06874		1.70001	1.00028	1.18127	1.18171	2.17724	1.02768	1.02938
BIO3	1.01618	1.06623	1.00047	1.00235	1.01495	1.00002	1.01719	1.01202	1	1.0131	1.00044	1.70001		1.36432	1.0187	1.01098	1.00225	1.01813	1.01673
BIO4	1.17588	1.40912	1.00039	1.12809	1.10333	1.1193	1.02482	1.10255	1.12827	1.10956	1.10449	1.00028	1.36432		1.27018	1.0013	1.23505	1.13868	1.00008
BIO5	4.14513	4.96707	2.34643	1.98841	1.53656	1.87831	1.32714	1.55238	2.03008	1.56674	1.91548	1.18127	1.0187	1.27018		1.2416	1.66739	1.91904	1.00209
BIO6	1.73872	1.62178	2.06756	1.32124	1.24784	1.23291	1.08569	1.28266	1.27633	1.29641	1.25243	1.18171	1.01098	1.0013	1.2416		1.20919	1.22139	1.03208
BIO7	1.11424	1.15988	1.02225	1.09109	1.0481	1.11239	1.0729	1.04139	1.11432	1.0403	1.10871	2.17724	1.00225	1.23505	1.66739	1.20919		1.12544	1.01134
BIO8	2.14702	2.16668	1.78233	1.5861	1.39756	1.49956	1.18866	1.32638	1.57169	1.31512	1.53312	1.02768	1.01813	1.13868	1.91904	1.22139	1.12544		1.00847
BIO9	1.0071	1.0067	1.01069	1.005	1.01581	1.02631	1.1564	1.01772	1.03535	1.01711	1.09116	1.02938	1.01673	1.00008	1.00209	1.03208	1.01134	1.00847
